# Supplementary material for: A NADH Oxidase Nanozyme Restores Redox Homeostasis to Ameliorate Multi-Organ Aging and Ischemic Cardiomyopathy
Source: Research (Wash D C). 2025 Oct 28;8:0973. doi: 10.34133/research.0973 (PMC12559800; doi:10.34133/research.0973)
Supplement: Supplementary 1 — Figs. S1 to S9 Movie S1 [file research.0973.f1.zip]

Archive with 2 entries (2 files):
- Supplementary Movie 1.mp4
- supplementary materials.docx
